# Supplementary material for: A tighter constraint on Earth-system sensitivity from long-term temperature and carbon-cycle observations
Source: Nat Commun. 2021 May 26;12:3173. doi: 10.1038/s41467-021-23543-9 (PMC8154887; doi:10.1038/s41467-021-23543-9)
Supplement: Supplementary file 4 — Supplementary Data 1 [file 41467_2021_23543_MOESM4_ESM.xlsx]

## Sheet: Sheet1
		a priori			a posteriori
Parameter name	Distribution	Central estimate (mean)	5th percentile	95th percentile	Central estimate (median)	5th percentile	95th percentile	Lower limit	Upper limit	Description	Unit
Sr	multivariate normal									87Sr/86Sr isotopic ratio of shallow marine carbonate	(87Sr/86Sr-0.7)*10^4
d13C	multivariate normal									δ13C isotopic ratio of shallow marine carbonate	per mil (‰)
d34S	multivariate normal									δ34S isotope ratio of calcium sulfate	per mil (‰)
fR	multivariate normal									Effect of continental relief on chemical weathering relative to present	dimensionless
fL	multivariate normal									Fraction of land area covered by carbonates relative to present	dimensionless
fA	multivariate normal									Land area relative to present	dimensionless
fD	multivariate normal									Global river runoff relative to present (excluding changing CO2, solar luminosity)	dimensionless
fAw_fA	multivariate normal									Fraction of land area that undergoes chemical weathering relative to present	dimensionless
RT	multivariate normal									Response of temperature change on fD	1/K
GEOG	multivariate normal									Change in land surface temperature relative to present, assuming present CO2 and solar luminosity	K
fSR	multivariate normal									Seafloor spreading rate relative to present (proxy for CO2 degassing)	dimensionless
fC	multivariate normal									Effect of carbonate content of subducting oceanic crust on CO2 degassing rate relative to present	dimensionless
ACT	gaussian	0.09	0.053	0.127	0.095	0.0666	0.1261	0	inf	Activation energy for dissolution of calcium and magnesium silicate rocks on land	1/K
ACTcarb	gaussian	0.087	0.0512	0.1228	0.0824	0.0462	0.1178	0	inf	Activation energy for dissolution of carbonates on land	1/K
VNV	gaussian	5	2.9443	7.0561	4.4116	2.2602	6.625	0	inf	Rate of chemical weathering in volcanic silicate rocks relative to non-volcanic silicate rocks	dimensionless
NV	gaussian	0.0075	0.0044	0.0106	0.0076	0.0045	0.0107	0	inf	Coefficient relating physical erosion to the mean 87Sr/86Sr isotopic ratio of non-volcanic silicate rocks	dimensionless
exp_NV	gaussian	0.67	0.3945	0.9455	0.6664	0.3981	0.9416	0	inf	Exponent relating physical erosion to the mean 87Sr/86Sr isotopic ratio of non-volcanic silicate rocks	dimensionless
LIFE	gaussian	0.25	0.1472	0.3528	0.251	0.1621	0.3431	0	inf	Rate of chemical weathering in a minimally-vegetated world relative to present (angiosperm-dominated)	dimensionless
GYM	gaussian	0.875	0.5332	1.2168	0.7567	0.521	1.0118	0	inf	Rate of chemical weathering by gymnosperms relative to angiosperms	dimensionless
FERT	gaussian	0.4	0.2355	0.5645	0.393	0.2327	0.5532	0	1	Exponent for fraction of vegetation whose growth is stimulated by elevated CO2	dimensionless
exp_fnBb	gaussian	0.5	0.3972	0.6028	0.4952	0.4089	0.5746	0	inf	Exponent for effect of climate on silicate/carbonate weathering in absence of vascular plants relative to present	dimensionless
deltaT2X	lognormal	3	2.0824	4.3308	3.4368	2.6243	4.6751	1.5	inf	Earth-system sensitivity; increase in temperature from doubling CO2	K per CO2 doubling
GLAC	gaussian	2	1.2681	2.828	2.0715	1.3568	2.8671	1	inf	Factor by which deltaT2X changes during glacial periods	dimensionless
J	gaussian	4	2.3554	5.6449	4.055	2.4374	5.7153	0	inf	Coefficient for stable carbon isotopic fractionation between shallow-marine carbonate and organic matter	per mil (‰)
n	gaussian	1	0.5889	1.4112	1.0278	0.6381	1.4207	0	inf	Exponent for stable sulfur isotopic fractionation between shallow-marine CaSO4 sulfur and pyrite sulfur	dimensionless
Ws	gaussian	7.4	4.357	10.443	7.0994	4.1156	10.0496	(-inf)	inf	Effect on temperature from linear increase in solar luminosity over time	K per 570 Myrs
exp_fD	gaussian	0.65	0.3828	0.9173	0.535	0.2869	0.7883	0	inf	Exponent that scales the dilution of dissolved HCO3 with river runoff (fD)	dimensionless
Fwpa_0	gaussian	0.25	0.1472	0.3528	0.2497	0.1471	0.3508	0	inf	Sulfate flux from oxidative weathering of old pyrite at present	10^18 mol/m.y.
Fwsa_0	gaussian	0.5	0.2944	0.7056	0.4969	0.2943	0.7003	0	inf	Sulfate flux from weathering of CaSO4 at present	10^18 mol/m.y.
Fwga_0	gaussian	0.5	0.2944	0.7056	0.4995	0.2932	0.7023	0	inf	Carbon flux from weathering of old sedimentary organic matter at present	10^18 mol/m.y.
Fwca_0	gaussian	2	1.1777	2.8224	1.9475	1.1158	2.7719	0	inf	Carbon flux from weathering of old calcium and magnesium carbonates at present	10^18 mol/m.y.
Fmg_0	gaussian	1.25	0.7361	1.764	1.2373	0.7222	1.7474	0	inf	Carbon degassing flux from volcanism, metamorphism and diagenesis of organic matter at present	10^18 mol/m.y.
Fmc_0	gaussian	6.67	5.4357	7.9043	7.1794	6.096	8.2756	0	inf	Carbon degassing flux from volcanism, metamorphism and diagenesis of carbonates at present	10^18 mol/m.y.
Fmp_0	gaussian	0.25	0.1472	0.3528	0.248	0.1459	0.3487	0	inf	Carbon degassing flux from volcanism, metamorphism and diagenesis of pyrite at present	10^18 mol/m.y.
Fms_0	gaussian	0.5	0.2944	0.7056	0.4972	0.2931	0.6974	0	inf	Carbon degassing flux from volcanism, metamorphism and diagenesis of CaSO4 sulfur at present	10^18 mol/m.y.
Fwsi_0	gaussian	6.67	5.9843	7.3557	6.5185	5.8535	7.1806	0	inf	Weathering flux for all calcium and magnesium silicates at present	10^18 mol/m.y.
Xvolc_0	gaussian	0.35	0.2852	0.4148	0.3633	0.3004	0.4268	0	1	Fraction of total calcium and magnesium silicate weathering derived from volcanic rocks at present	dimensionless
CAPd13C_0	gaussian	27	25.4456	28.5544	27.1464	25.7176	28.5771	0	inf	Stable carbon isotopic fractionation between shallow marine carbonate and organic matter at present	per mil (‰)
CAPd34S_0	gaussian	35	31.1346	38.8654	34.8953	31.1798	38.679	0	inf	Stable sulfur isotopic fractionation between shallow marine CaSO4 sulfur and pyrite sulfur	per mil (‰)
oxygen_570	gaussian	25	14.864	35.2881	24.7397	15.007	34.5905	7.5	143	Mass of atmospheric O2 at 570 Mya	10^18 mol
Gy_570	gaussian	250	198.598	301.402	253.629	206.513	302.228	0	inf	Mass of young crustal organic carbon at 570 Mya	10^18 mol
Cy_570	gaussian	1000	609.375	1390.65	891.44	526.526	1261.26	0	inf	Mass of young crustal carbonate carbon at 570 Mya	10^18 mol
Ca_570	gaussian	4000	2930.85	5069.15	3989.98	2996.47	5008.87	0	inf	Mass of old crustal carbonate carbon at 570 Mya	10^18 mol
Ssy_570	gaussian	150	103.739	196.262	155.743	117.244	198.486	0	inf	Mass of young CaSO4 sulfur at 570 Mya	10^18 mol
Spy_570	gaussian	20	11.7772	28.2243	20.296	12.1309	28.3766	0	inf	Mass of young pyrite sulfur at 570 Mya	10^18 mol
dlsy_570	gaussian	35	31.1346	38.8654	35.0526	31.1565	38.9037	(-inf)	inf	δ34S isotope ratio of young CaSO4 at 570 Mya	per mil (‰)
dlcy_570	gaussian	3	1.2729	4.7271	2.9006	1.2301	4.5794	(-inf)	inf	δ13C isotope ratio of young carbonate carbon at 570 Mya	per mil (‰)
dlpy_570	gaussian	-10	-13.8654	-6.1346	-9.97	-13.8391	-6.2115	(-inf)	inf	δ34S isotope ratio of young pyrite sulfur at 570 Mya	per mil (‰)
dlpa_570	gaussian	-10	-13.8654	-6.1346	-9.8915	-13.8144	-5.9967	(-inf)	inf	δ34S isotope ratio of old pyrite sulfur at 570 Mya	per mil (‰)
dlgy_570	gaussian	-23.5	-25.2271	-21.7729	-23.5499	-25.2813	-21.8188	(-inf)	inf	δ13C isotope ratio of young organic matter at 570 Mya	per mil (‰)
dlga_570	gaussian	-23.5	-25.2271	-21.7729	-23.5188	-25.2544	-21.7697	(-inf)	inf	δ13C isotope ratio of old organic matter at 570 Mya	per mil (‰)
Rcy_570	gaussian	0.7095	0.7078	0.7112	0.7095	0.7078	0.7112	(-inf)	inf	87Sr/86Sr ratio of young carbonates undergoing weathering at 570 Mya	dimensionless
Rca_570	gaussian	0.709	0.7073	0.7107	0.709	0.7073	0.7107	(-inf)	inf	87Sr/86Sr ratio of old carbonates undergoing weathering at 570 Mya	dimensionless
Rv_570	gaussian	0.704	0.7029	0.7051	0.7038	0.7027	0.7048	(-inf)	inf	87Sr/86Sr ratio of sub-aerial and submarine volcanic rocks at 570 Mya	dimensionless
Rg_570	gaussian	0.722	0.7203	0.7237	0.722	0.7202	0.7236	(-inf)	inf	87Sr/86Sr ratio of non-volcanic silicates at 570 Mya	dimensionless
Fob	gaussian	4	2.3554	5.6449	4.1333	2.5469	5.6795	0	inf	Calcium and magnesium flux between basalt and seawater	10^18 mol/m.y.
COC	gaussian	2	1.1777	2.8224	1.9954	1.1668	2.843	0	inf	Mass of carbon in the ocean	10^18 mol
Ga	gaussian	1000	938.318	1061.68	1002.22	944.646	1061.35	0	inf	Mass of old crustal organic carbon	10^18 mol
Ssa	gaussian	150	88.3289	211.683	153.624	95.1613	213.6	0	inf	Mass of old CaSO4 sulfur	10^18 mol
Spa	gaussian	280	164.881	395.141	274.77	167.384	386.004	0	inf	Mass of old pyrite sulfur	10^18 mol
ST	gaussian	600	353.316	846.73	576.556	341.646	819.452	0	inf	Mass of sulfur in the oceans and interacting rocks (undergoing weathering, burial, etc.)	10^18 mol
dlst	gaussian	4	1.4875	6.5125	3.7336	1.3882	6.0985	(-inf)	inf	δ34S of ST	per mil (‰)
CT	gaussian	6252	5866.36	6637.64	6227.77	5871.46	6597.79	0	inf	Mass of carbon in the oceans and interacting rocks	10^18 mol
dlct	gaussian	-3.5	-3.7073	-3.2927	-3.4937	-3.6914	-3.2963	(-inf)	inf	δ13C of CT	per mil (‰)
kwpy	gaussian	0.01	0.0059	0.0141	0.0099	0.0057	0.0141	0	inf	Rate constant expressing mass dependence for young pyrite sulfur	per Myrs
kwsy	gaussian	0.01	0.0059	0.0141	0.0099	0.0059	0.014	0	inf	Rate constant expressing mass dependence for young CaSO4 sulfur	per Myrs
kwgy	gaussian	0.018	0.0106	0.0254	0.0178	0.0105	0.0251	0	inf	Rate constant expressing mass dependence for young organic matter weathering	per Myrs
kwcy	gaussian	0.018	0.0106	0.0254	0.0159	0.009	0.0229	0	inf	Rate constant expressing mass dependence for young carbonate weathering	per Myrs
