# Supplementary material for: A tighter constraint on Earth-system sensitivity from long-term temperature and carbon-cycle observations
Source: Nat Commun. 2021 May 26;12:3173. doi: 10.1038/s41467-021-23543-9 (PMC8154887; doi:10.1038/s41467-021-23543-9)
Supplement: Supplementary file 5 — Supplementary Data 2 [file 41467_2021_23543_MOESM5_ESM.xlsx]

## Sheet: Plot_ESS_Cenozoic_input
Age (Ma)	age_low	age_high	Paleoclimate Sensitivity (K)	ESS_high (K)	ESS_low (K)	upper uncertainty	lower uncertainty	Time Period	Reference	Forcing	Note
36.9	36.9	36.9	3.3	3.6	2.1	0.3	1.2	Late Eocene	Anagnostou et al., (2016)	CO2 forcing (CO2 estimates are based on boron isotopes)	66% Confidence
53.2	53.2	53.2	3.8	4.6	2.6	0.8	1.2	Early Eocene	Anagnostou et al., (2016)	CO2 forcing (CO2 estimates are based on boron isotopes)	66% Confidence
56.34 to 32.98	33	56	1.2 to 13.5	NA	NA	time-series	time-series	Eocene (56-32 Ma)	Anagnostou et al., (2020)	CO2, solar luminosity, paleogeography, and ice sheets	Error envelope is 1 s.d. of Monte Carlo propagated uncertainties
40	NA	NA	2 to 5	NA	NA	NA	NA	Middle Eocene Climate Optimum	Bijl et al., (2010)	CO2	No upper and lower uncertainty is given
32 to 58	32	58	3.5 to 8.9	NA	NA	NA	NA	Eocene	Cramwinckel et al., (2018)	CO2	age rangs from 32 to 58 Ma, 68% confidence level is 3.5 to 8.9 degree C per doubling of CO2
145	145	145	3.7	NA	NA	NA	NA	Berriasian Stage	Farnsworth et al., (2019)	Paleogeography, solar luminosity, and CO2	No uncertainties are assessed
70	70	70	5.3	NA	NA	NA	NA	Maastrichtian Stage	Farnsworth et al., (2019)	Paleogeography, solar luminosity, and CO2	No uncertainties are assessed
24.075	34	56	3.8 to 4.7	NA	NA	NA	NA	Eocene	Farnsworth et al., (2019)	Paleogeography, solar luminosity, and CO2	No uncertainties are assessed
3 to 3.3	3	3.3	1.9 to 3.7	NA	NA	NA	NA	Middle pliocene Warm period	Hargreaves and Annan (2016)	CO2 and CH4	Equilibrium climate sensitivity for the mid-Pliocene warm period; no upper and lower limit is provided statistically
3.1445	3.025	3.264	5.01	NA	NA	NA	NA	Mid-Pliocene	Haywood et al., (2013)	CO2	No upper and lower uncertainty is given
217	201	233	3.82	3.82	3.82	0	0	Late Triassic	Knobbe and Schaller (2017)	CO2	Age ranges from 201 to 233 Ma
50	1	100	5.6	6.9	4.4	1.3	1.2	Mesozoic-Cenozoic	Krissansen-Totton and Catling (2017)	Paleogeography, solar luminosity, CO2	1σ error bars
3 to 3.3	3	3.3	2.041 to 2.355	NA	NA	NA	NA	Middle pliocene Warm period	Lunt et al., (2010)	Orographic changes and CO2	There is lowest and highest estimate, but no confidence interval is given.
3 to 3.3	2.3	3.3	3.0 to 4.4	NA	NA	NA	NA	Late Pliocene epoch	Martínez-Botí et al., (2015)	CO2	The range of Earth system sensitivity is 68% confidence, no median value is provided
3.3	3.3	3.3	7.1	8.1	6.1	1	1	middle Pliocene	Pagani et al., (2010)	CO2	Lower range reported in Pagani et al., (2010)
3.3	3.3	3.3	8.7	10	7.4	1.3	1.3	middle Pliocene	Pagani et al., (2010)	CO2	Higher range reported in Pagani et al., (2010)
4.2	4.2	4.2	9.6	11	8.2	1.4	1.4	Early Pliocene	Pagani et al., (2010)	CO2	Pagani et al. (2010) did not provide whether the error envelope is 1σ or 2σ
20	0	40	7	8	6	1	1	Glacial Periods	Park and Royer (2011)	Paleogeography, solar luminosity, CO2	Age ranges from 0 to 40Ma
250	0	420	3.77841	5.95979	2.32745	2.18139	1.45096	Phanerozoic	Park and Royer (2011)	Paleogeography, solar luminosity, CO2	Phanerozoic
300	260	340	7	8	6	1	1	Glacial Periods	Park and Royer (2011)	Paleogeography, solar luminosity, CO2	Age ranges from 260 to 340Ma
34	34	34	6.364	9.694	4.366	3.33	1.998	Eocene-Oligocene	Rohling et al., (2012)	Various; some include vegetation-albedo forcing, aerosol forcing, Greenhouse gas forcing (CO2, CH4, and N2O), albedo forcing due to land-ice volume/area changes	Using Lunt et al. (2010) definition of ESS
36	36	36	6.734	7.696	4.921	0.962	1.813	Late Eocene	Rohling et al., (2012)	Various; some include vegetation-albedo forcing, aerosol forcing, Greenhouse gas forcing (CO2, CH4, and N2O), albedo forcing due to land-ice volume/area changes	Using Lunt et al. (2010) definition of ESS
56	56	56	5.2	6.7	3.7	1.5	1.5	PETM	Rohling et al., (2012)	Various; some include vegetation-albedo forcing, aerosol forcing, Greenhouse gas forcing (CO2, CH4, and N2O), albedo forcing due to land-ice volume/area changes
210	0	420	2.8	5.5	1.6	2.7	1.2	Phanerozoic	Royer et al., (2007)	Tectonic, silicate weathering and biota in a carbon cycle model	Age ranges from 0 to 420 Ma (PDF available)
55.8	55.8	55.8	5.1	6.5	3.7	1.4	1.4	PETM	Shaffer et al., (2016)	solar, albedo, high-latitude radiative forcing and CO2 in Danish Center for Earth System Science Model	Climate sensitivity reported is a range, no median value is provided.
55.9	55.9	55.9	4.45	5.6	3.3	1.15	1.15	Pre-PETM	Shaffer et al., (2016)	solar, albedo, high-latitude radiative forcing and CO2 in Danish Center for Earth System Science Model	Climate sensitivity reported is a range, no median value is provided.
210	0	420	3.43746	4.68209	2.62539	1.24463	0.812067	Phanerozoic	This study	Paleogeography, solar luminosity, CO2	5-95% probability range
20	0	40	7.08467	11.0421	4.40878	3.95739	2.67589	Glacial Periods	This study	Paleogeography, solar luminosity, CO2	5-95% probability range
